# Supplementary material for: Genome-Wide Identification of the LHC Gene Family in Kiwifruit and Regulatory Role of AcLhcb3.1/3.2 for Chlorophyll a Content
Source: Int J Mol Sci. 2022 Jun 10;23(12):6528. doi: 10.3390/ijms23126528 (PMC9224368; doi:10.3390/ijms23126528)
Supplement: Supplementary file 1 [file ijms-23-06528-s001.zip › Supplemental Table S1.xlsx]

## Sheet: RT-qRCR
Name	Sequence
YG-ACC08081-P1	GCAGGAATCCATGAGACTACC
YG-ACC08081-P2	GTCTGCTATACCAGGGAACAT
YG-ACC06486-P1	GTGTTGCAAGGTTCACCATGAGG
YG-ACC06486-P2	CATCCATAGTCACCGGGAAATTCACC
YG-ACC06487-P1	GTGAAATTCGCCCCCTCTACTCTTG
YG-ACC06487-P2	GATGGGGGCTCACCAGAGAGTG
YG-ACC13590-P1	GTACTCCTCAAAGCATATGGTATGGGC
YG-ACC13590-P2	CGTCTCGGGGTCTGCTGATAG
YG-ACC19270-P1	GTGCTCCCCAAAGCATATGGTATGG
YG-ACC19270-P2	CTTGGCAAAGGTCTCGGGGTC
YG-ACC20748-P1	GCTTTCAGCTGACCCTGAAACCTTC
YG-ACC20748-P2	CCTTGAACCAGACGGCCTCAC
YG-ACC20749-P1	CTCTTTCCTTCTACTTCAGAGCGCG
YG-ACC20749-P2	GATGGGGGCTCACCAGAGAGTG
YG-ACC25199-P1	CGAGCTAGAGGTCATCCACTGTAGATG
YG-ACC25199-P2	GTCAAGCCCACCTTCACTGAAGATC
YG-ACC21686-P1	ATGAGCACTTCTAGATACACCATGAGC
YG-ACC21686-P2	AGCAGATAAACCAGCAGTGTCC
YG-ACC26384-P1	ATGAGCACTTCCAGATACACCATGAG
YG-ACC26384-P2	AGCAGATAAACCGGCAGTGTCC
YG-ACC21328-P1	TCGGAAAGCGGGTGAAATTCG
YG-ACC21328-P2	GGTTCACCAGAGAGTGGGCC
YG-DTZ79-07g10460-P1	CAACTGGTTTGTATTGTACTGGATTCTGGTG
YG-DTZ79-07g10460-P2	CTGTTAGATCACGGCCAGCAAG
YG-DTZ79_12g08810-P1	CTCCTCAAAGCATATGGTATGGGCC
YG-DTZ79_12g08810-P2	CAGCAGTGTCCCACCCATAGTCAC
YG-DTZ79_17g05410-P1	CTCCCCAAAGCATATGGTATGGGC
YG-DTZ79_17g05410-P2	CAGCTGACAGCCCAGCAGTATC
YG-DTZ79_18g11800-P1	CAAGAATCGTGAGTTGGAGGTGATCC
YG-DTZ79_18g11800-P2	CCTCACTGAAGATCTGTGAACCGG
YG-DTZ79_22g09360-P1	CACCAGGAAATTCTCCAGTCAGAATGG
YG-DTZ79_22g09360-P2	GAAACTCTCTCCATCCCCTTTGGAGC
YG-DTZ79_06g06220-P1	CTTGCCATGTTCTCCATGTTTGG
YG-DTZ79_06g06220-P2	CTAGCTATTGCCGGGAACGA
YG-DTZ79_19g08580-P1	CATGAGCACTTCTAGATACACCATGAGC
YG-DTZ79_19g08580-P2	GCCGATAAACCAGCAGTGTCC
YG-DTZ79_23g11330-P1	GAGCACTTCCAGATTCACCATGAG
YG-DTZ79_23g11330-P2	TCAGCAGATAAACCGGCAGTGTC
YG-DTZ79_23g11380-P1	AGCACTTCCAGATTCACCATGAGC
YG-DTZ79_23g11380-P2	AGCAGATAAACCGGCAGTGTCC

## Sheet: Gene cloning
Name	Sequence
ACC21328-P1	ATGGCTGCTACCTCAACAATGGCTCTCTC
ACC21328-P2	TCACTTGCCAGGAACGAAGTTGGTGGCATAAG
ACC21686-P1	ATGGCATCAACATTGCTTCTGGGTCTAACC
ACC21686-P2	TTATGATCCAGGCACAAACTTGGTGGCATAG
ACC26384-P1	ATGGCATCAACATTGCTTCTGGGTCTAACC
ACC26384-P2	TTACGATCCAGGCACAAACTTGGTGGCATAG

## Sheet: Homologous recombination
Name	Sequence
ACC21686-eGFP-P1	CATTTACAATTACGGATCATGGCATCAACATTGCTTCTGGG
ACC21686-eGFP-P2	CCTTGCTCACCATGGATCCTGATCCAGGCACAAACTTGGTGG
ACC26384-eGFP-P1	CATTTACAATTACGGATCATGGCATCAACATTGCTTCTGGG
ACC26384-eGFP-P2	CCTTGCTCACCATGGATCCCGATCCAGGCACAAACTTGGT
ACC21328-eGFP-F1	CATTTACAATTACGGATCATGGCTGCTACCTCAACAATGG
ACC21328-eGFR-P2	CCTTGCTCACCATGGATCCCTTGCCAGGAACGAAGTTGGTG
