# Supplementary material for: Genome-Wide Identification of the LHC Gene Family in Kiwifruit and Regulatory Role of AcLhcb3.1/3.2 for Chlorophyll a Content
Source: Int J Mol Sci. 2022 Jun 10;23(12):6528. doi: 10.3390/ijms23126528 (PMC9224368; doi:10.3390/ijms23126528)
Supplement: Supplementary file 1 [file ijms-23-06528-s001.zip › Supplemental Table S2.xlsx]

## Sheet: Sheet1
Gene Name	Gene ID	Best hit in AT	Chr	Start	End	Strands	AA num	MW (kDa)	pI	GRAVY
AcELIP	Acc13502.1	AtELIP1	LG12	10271815	10273578	+	191	20.1282	9.33923	0.273822
AcFCII1	Acc31112.1	AtFCII	LG27	8617882	8633697	+	518	57.9893	5.109	-0.0378378
AcFCII2	Acc06136.1	AtFCII	LG5	18442106	18473494	+	518	57.9833	5.33232	-0.0416988
AcLhca1.1	Acc27620.1	AtLhca1	LG24	10326311	10329380	-	244	26.9908	6.95689	-0.15082
AcLhca1.2	Acc03806.1	AtLhca1	LG3	13570326	13572992	-	246	26.8536	6.43488	-0.152439
AcLhca2.1	Acc08260.1	AtLhca2	LG7	18473208	18474812	+	271	29.1291	7.64941	0.0250923
AcLhca2.2	Acc06173.1	AtLhca2	LG6	1069826	1071543	-	271	29.113	8.64394	-0.0365314
AcLhca3.1	Acc26476.1	AtLhca3	LG23	21668886	21670528	+	273	29.6347	8.41527	-0.0413919
AcLhca3.2	Acc13555.1	AtLhca3	LG12	11660399	11661460	+	164	17.8305	6.13721	0.109146
AcLhca4.1	Acc26692.1	AtLhca4	LG23	24135521	24138059	+	249	27.5461	6.52218	-0.154217
AcLhca4.2	Acc18283.1	AtLhca4	LG16	7882274	7884500	-	248	27.3039	7.8883	-0.0939516
AcLhca5.1	Acc23736.1	AtLhca5	LG21	3413482	3415225	-	262	28.7118	8.68997	0.0362595
AcLhca5.2	Acc04720.1	AtLhca5	LG4	3296461	3298221	-	262	28.6837	6.59312	-0.0259542
AcLhca6	Acc23400.1	AtLhca6	LG20	17584440	17587422	-	280	30.6714	7.61071	0.00857143
AcLhcb1.1	Acc06597.1	AtLhcb1.3	LG6	4951574	4952618	+	265	28.3811	5.1527	0.0388679
AcLhcb1.2	Acc06486.1	AtLhcb1.3	LG6	8849792	8850801	+	265	28.3391	5.28707	0.030566
AcLhcb1.3	Acc25199.1	AtLhcb1.4	LG22	16038890	16039813	-	267	28.4581	5.68279	-0.0247191
AcLhcb1.4	Acc20748.1	AtLhcb1.4	LG18	17946056	17947138	+	266	28.3609	5.45645	-0.0285714
AcLhcb1.5	Acc21328.1	AtLhcb1.4	LG19	12483551	12484623	+	265	28.3331	5.28707	0.0369811
AcLhcb1.6	Acc20749.1	AtLhcb1.4	LG18	17949356	17950423	+	267	28.5693	5.69086	-0.00711611
AcLhcb1.7	Acc06487.1	AtLhcb1.5	LG6	8847547	8848534	-	265	28.3552	5.28707	0.0509434
AcLhcb2.1	Acc19270.1	AtLhcb2.1	LG17	7774802	7776137	-	265	28.6793	5.84483	-0.0784906
AcLhcb2.2	Acc13590.1	AtLhcb2.1	LG12	12433128	12434821	-	265	28.7664	5.84466	-0.0818868
AcLhcb3.1	Acc26384.1	AtLhcb3	LG23	20659145	20660642	+	254	27.5852	5.10343	0.0566929
AcLhcb3.2	Acc21686.1	AtLhcb3	LG23	13225820	13226994	+	254	27.5842	5.0895	0.0456693
AcLhcb4	Acc01781.1	AtLhcb4.2	LG2	4347002	4348573	-	287	31.2573	5.87382	-0.0961672
AcLhcb5	Acc01764.1	AtLhcb4.2	LG2	4155238	4156479	-	345	37.6884	6.7621	-0.253623
AcLhcb6.1	Acc24164.1	AtLhcb6	LG21	11776696	11778812	-	275	29.6538	7.74485	-0.0574545
AcLhcb6.2	Acc05136.1	AtLhcb6	LG4	9155573	9157338	-	276	29.7398	6.84622	-0.0807971
AcLhcb7.1	Acc21200.1	AtLhcb7	LG19	10608291	10610109	-	258	27.4341	7.89784	0.111628
AcLhcb7.2	Acc06767.1	AtLhcb7	LG6	13323467	13325036	+	259	27.3822	7.8736	0.132819
AcLhcb8	Acc23436.1	AtLhcb8	LG21	44114	56958	+	243	27.1333	6.0598	0.188889
AcOHP1	Acc04963.1	AtOHP2	LG4	7450898	7453385	+	162	17.762	9.47339	-0.266049
AcPsb33.1	Acc24127.1	AtPsb33	LG21	10344857	10352411	-	276	29.8199	5.40683	0.0514493
AcPsb33.2	Acc05161.1	AtPsb33	LG4	10635675	10637695	-	161	17.5569	5.56314	0.0354037
AcPsbS1	Acc12311.1	AtPsbS	LG11	5729205	5734304	+	260	27.3476	8.96673	0.345769
AcPsbS2	Acc11522.1	AtPsbS	LG10	18974347	18978699	+	259	27.2465	8.96673	0.349035
AcSEP2	Acc01249.1	AtSEP2	LG1	18352217	18355983	+	187	20.4622	5.11491	0.0251337
AcSEP3.1	Acc28960.1	AtSEP3.1	LG25	16386163	16389273	-	257	28.5438	5.1377	-0.402724
AcSEP3.2	Acc02751.1	AtSEP3.1	LG3	1941481	1943719	-	239	27.0424	6.17001	-0.379498
AcSEP4	Acc03845.1	AtSEP4	LG3	14218460	14219407	-	193	20.8096	9.75995	-0.248705
AcSEP5	Acc18613.1	AtSEP5	LG16	17221305	17230586	-	152	16.7594	11.0533	-0.222368
AeELIP	DTZ79_12g07430	AtELIP1	Chr12	10457803	10459658	+	90	9.31968	4.19639	0.904444
AeFCII	DTZ79_05g11670	AtFCII	Chr05	21604288	21607253	-	186	20.6686	4.53344	0.167742
AeLhca1.1	DTZ79_24g07120	AtLhca1	Chr24	12056507	12059221	-	157	17.623	8.81587	-0.53949
AeLhca1.2	DTZ79_03g14290	AtLhca1	Chr03	17220253	17223003	-	246	26.8696	6.43488	-0.163008
AeLhca2.1	DTZ79_07g12910	AtLhca2	Chr07	21478368	21479722	+	274	29.4404	6.89692	0.0156934
AeLhca2.2	DTZ79_06g00120	AtLhca2	Chr06	174632	176827	+	255	27.9017	6.20695	-0.0352941
AeLhca3.1	DTZ79_23g12170	AtLhca3	Chr23	15962928	15964782	+	260	28.1672	8.35112	-0.0165385
AeLhca3.2	DTZ79_12g08410	AtLhca3	Chr12	14065239	14067651	+	244	26.0957	8.6449	1.27e-17
AeLhca4.1	DTZ79_16g08190	AtLhca4	Chr16	8778788	8781888	-	226	24.9462	9.04693	-0.108407
AeLhca4.2	DTZ79_26g07150	AtLhca4	Chr26	13559082	13561641	-	236	26.2697	5.56416	-0.0885593
AeLhca4.3	DTZ79_23g14400	AtLhca4	Chr23	18299109	18300944	+	208	22.9479	6.15404	-0.184615
AeLhca5.1	DTZ79_04g03380	AtLhca5	Chr04	3481223	3483013	-	288	31.4006	6.08924	-0.0565972
AeLhca5.2	DTZ79_21g03690	AtLhca5	Chr21	3888785	3890453	-	218	23.8813	5.65374	0.118349
AeLhca6	DTZ79_20g14010	AtLhca6	Chr20	21012612	21017875	-	957	105.351	8.66734	-0.244514
AeLhcb1.1	DTZ79_06g06220	AtLhcb1.3	Chr06	10054909	10055930	-	260	27.8795	5.14026	0.00730769
AeLhcb1.2	DTZ79_18g11800	AtLhcb1.4	Chr18	21657947	21663221	+	266	28.384	5.4668	-0.0116541
AeLhcb1.3	DTZ79_22g09360	AtLhcb1.4	Chr22	18552642	18565541	-	568	61.3058	7.10433	-0.283099
AeLhcb2.1	DTZ79_17g05410	AtLhcb2.1	Chr17	9117372	9118786	-	265	28.7094	5.84483	-0.0686792
AeLhcb2.2	DTZ79_12g08810	AtLhcb2.1	Chr12	15027746	15029531	-	265	28.7925	5.69086	-0.074717
AeLhcb3.1	DTZ79_23g11380	AtLhcb3	Chr23	15063498	15064991	+	254	27.5692	5.10343	0.0728346
AeLhcb3.2	DTZ79_23g11330	AtLhcb3	Chr23	15014218	15015702	+	254	27.5692	5.10343	0.0728346
AeLhcb3.3	DTZ79_19g08580	AtLhcb3	Chr19	17927547	17928978	+	254	27.5982	5.10343	0.0456693
AeLhcb4.1	DTZ79_08g03150	AtLhcb4.1	Chr08	4229243	4229907	-	129	14.0499	8.68468	-0.075969
AeLhcb4.2	DTZ79_08g03100	AtLhcb4.1	Chr08	4184903	4186490	-	156	16.9403	8.66328	-0.0846154
AeLhcb5.1	DTZ79_03g05030	AtLhcb4.1	Chr03	5041785	5051163	-	292	31.8351	9.4035	-0.135616
AeLhcb5.2	DTZ79_03g21380	AtLhcb4.2	Chr03	28272167	28273600	+	344	37.6291	6.87135	-0.307558
AeLhcb5.3	DTZ79_02g06090	AtLhcb4.2	Chr02	5774805	5775954	-	351	39.0282	9.63192	-0.348433
AeLhcb6.1	DTZ79_04g08800	AtLhcb6	Chr04	12428274	12430544	-	276	29.6988	6.84622	-0.0695652
AeLhcb6.2	DTZ79_04g08730	AtLhcb6	Chr04	12210326	12212283	+	188	20.7729	6.29113	0.251596
AeLhcb7.1	DTZ79_19g03440	AtLhcb7	Chr19	11149852	11151623	-	258	27.4401	7.80134	0.0965116
AeLhcb7.2	DTZ79_07g03240	AtLhcb7	Chr07	3403897	3405114	-	240	24.7623	9.87316	-0.0466667
AeLhcb7.3	DTZ79_06g10230	AtLhcb7	Chr06	17140436	17142227	+	224	23.4324	8.85836	0.0861607
AeLhcb8	DTZ79_21g00110	AtLhcb8	Chr21	88962	96235	+	322	35.4388	8.78242	0.0885093
AeOHP1	DTZ79_02g09620	AtOHP1	Chr02	10612678	10614042	+	118	12.8441	10.1768	0.216949
AeOHP2	DTZ79_21g07020	AtOHP2	Chr21	7916284	7924813	+	371	40.5947	9.21326	-0.428032
AePsb33.1	DTZ79_21g09280	AtPsb33	Chr21	13392930	13397977	-	236	25.5973	8.42326	0.0135593
AePsb33.2	DTZ79_04g08890	AtPsb33	Chr04	12603913	12614837	+	277	29.914	5.35914	0.0945848
AePsbS1	DTZ79_11g05160	AtPsbS	Chr11	6985338	6990605	+	312	33.2033	8.76862	0.245513
AePsbS2	DTZ79_10g07650	AtPsbS	Chr10	16094285	16098189	-	232	24.5781	9.47719	0.177586
AeSEP1	DTZ79_07g02100	AtSEP1	Chr07	2174525	2177900	-	130	13.6017	9.74235	0.49
AeSEP2	DTZ79_01g13910	AtSEP2	Chr01	22204483	22209599	+	187	20.3542	6.3262	0.102139
AeSEP3.1	DTZ79_25g07740	AtSEP3.1	Chr25	17214902	17217996	+	109	12.4261	8.19788	-0.280734
AeSEP3.2	DTZ79_15g14770	AtSEP3.1	Chr15	20079126	20082711	+	185	21.0486	5.07347	-0.477838
AeSEP4	DTZ79_03g21910	AtSEP4	Chr03	29052168	29052746	+	192	20.8226	9.90462	-0.277604
AeSEP5	DTZ79_16g11110	AtSEP5	Chr16	15969790	15982779	-	233	25.0303	10.4598	-0.550644
