# Supplementary material for: Genome-Wide Identification of the LHC Gene Family in Kiwifruit and Regulatory Role of AcLhcb3.1/3.2 for Chlorophyll a Content
Source: Int J Mol Sci. 2022 Jun 10;23(12):6528. doi: 10.3390/ijms23126528 (PMC9224368; doi:10.3390/ijms23126528)
Supplement: Supplementary file 1 [file ijms-23-06528-s001.zip › Supplemental Table S3.xlsx]

## Sheet: Lhc_Ka
Gene pair		Duplicated type		Ka	Ks	Ka/Ks
Gene 1	Gene 2	Gene 1	Gene 2
AcPsbS2	AcPsbS1	WGD	WGD	0.0104018	0.164654	0.0631734
AcLhcb2.2	AcLhcb2.1	WGD	WGD	0.00832764	0.162878	0.0511282
AcLhca3.2	AcLhca3.1	WGD	WGD	0.0777099	0.829363	0.0936984
AcLhca4.2	AcLhca4.1	WGD	WGD	0.0809719	0.891916	0.0907842
AcLhcb1.4	AcLhcb1.5	WGD	WGD	0.076756	0.731301	0.104958
AcLhcb1.4	AcLhcb1.3	WGD	WGD	0.0294183	0.537609	0.0547207
AcLhcb1.4	AcLhcb1.7	WGD	WGD	0.0785734	0.852252	0.0921951
AcLhcb1.5	AcLhcb1.3	WGD	WGD	0.0735546	0.619261	0.118778
AcLhcb7.1	AcLhcb7.2	WGD	WGD	0.0245528	0.24049	0.102095
AcLhcb1.5	AcLhcb1.7	WGD	WGD	0.00501255	0.233318	0.0214838
AcLhca5.1	AcLhca5.2	WGD	WGD	0.0274395	0.124227	0.220882
AcPsb33.1	AcPsb33.2	WGD	WGD	0.0678074	0.149607	0.453236
AcLhcb6.1	AcLhcb1.1	WGD	Dispersed	0.487256	1.87547	0.259804
AcLhcb1.3	AcLhcb1.7	WGD	WGD	0.07536	0.620912	0.12137
AcLhcb3.2	AcLhcb3.1	WGD	WGD	0.00348534	0.208438	0.0167212
AcLhca1.1	AcLhca1.2	WGD	WGD	0.0435866	0.226626	0.192328
AcFCII1	AcFCII2	WGD	WGD	0.0102712	0.136079	0.0754794
AcLhca2.2	AcLhca2.1	WGD	WGD	0.0115308	0.0952401	0.121071
AeLhcb5.3	AeLhcb5.1	WGD	WGD	0.11288	0.519244	0.217393
AeLhcb5.3	AeLhcb4.2	WGD	WGD	0.286556	0.842525	0.340116
AeLhcb5.1	AeLhcb4.2	WGD	WGD	0.257974	1.00014	0.257938
AeLhca1.2	AeLhca1.1	WGD	WGD	0.190046	0.542755	0.35015
AeLhca5.1	AeLhca5.2	WGD	WGD	0.0819741	0.268031	0.305838
AePsb33.2	AePsb33.1	WGD	WGD	0.0446871	0.166784	0.267933
AeLhca2.2	AeLhca2.1	WGD	WGD	0.10805	0.229544	0.470713
AeLhcb7.3	AeLhcb7.2	WGD	WGD	0.430593	1.36524	0.315398
AeLhcb7.3	AeLhcb7.1	WGD	WGD	0.0882125	0.271406	0.32502
AeLhcb1.1	AeLhcb1.3	WGD	WGD	0.0892811	0.680466	0.131206
AeLhcb7.2	AeLhcb7.1	WGD	WGD	0.307704	0.957199	0.321463
AePsbS2	AePsbS1	WGD	WGD	0.0975154	0.334971	0.291116
AeLhcb2.2	AeLhcb2.1	WGD	WGD	0.011688	0.14985	0.0779979
AeLhca3.2	AeLhca3.1	WGD	WGD	0.115513	0.664561	0.173819
AeLhca4.1	AeLhca4.3	WGD	WGD	0.126807	0.973306	0.130285
AeLhca4.1	AeLhca4.2	WGD	WGD	0.0314045	0.301429	0.104185
AeLhcb3.3	AeLhcb3.2	WGD	WGD	0.00348635	0.160372	0.0217392
AeLhca4.3	AeLhca4.2	WGD	WGD	0.116903	1.16798	0.10009
