# Supplementary material for: Genome-Wide Identification of the LHC Gene Family in Kiwifruit and Regulatory Role of AcLhcb3.1/3.2 for Chlorophyll a Content
Source: Int J Mol Sci. 2022 Jun 10;23(12):6528. doi: 10.3390/ijms23126528 (PMC9224368; doi:10.3390/ijms23126528)
Supplement: Supplementary file 1 [file ijms-23-06528-s001.zip › Supplemental Table S4.xlsx]

## Sheet: Sheet1
Gene Name	Gene ID	sampleA	sampleB	logFC	logCPM	FDR
AcLhca3.1	Acc26476	231DAFB	231DAFB+1DAT	2.66317	4.03461	0.00838152
AcLhca2.1	Acc08260	231DAFB	231DAFB+1DAT	2.31557	5.0243	0.0193919
AcLhca2.2	Acc06173	231DAFB	231DAFB+1DAT	1.92612	4.33772	0.0302712
AcSEP2	Acc01249	231DAFB	231DAFB+1DAT	1.33703	6.23678	0.0471818
AcLhcb8	Acc23436	231DAFB	231DAFB+1DAT	0.580827	4.05527	0.543344
AcSEP3.1	Acc28960	231DAFB	231DAFB+1DAT	1.4217	3.55453	0.0458052
